# Supplementary material for: Elevated white blood cell counts in ischemic stroke patients are associated with increased mortality and new vascular events
Source: Front Neurol. 2023 Sep 12;14:1232557. doi: 10.3389/fneur.2023.1232557 (PMC10524243; doi:10.3389/fneur.2023.1232557)
Supplement: Supplementary file 1 [file Table_1.XLSX]

## Sheet: Supplementory 1
	Supplementory Table 1
	Schoenfeldt test				Univariate analysis		Multivariate analysis
					p - value		p - value
	Cox proportional hazards, mortality				0.52		0.74
	Cause specific Cox proportional Hazards, new vascular event				0.80		0.96

## Sheet: Supplementory 2
	Supplementary Table 2 - Sensitivity analysis			Multivariate analysis
				Hazard ratio (95% CI)		p - value
	Arterial events as the outcome
		High WBC		1.68	(1.09 , 2.60)	0.019
	Vascular events without competing risk.
		High WBC		1.02	(0.69, 1.50)	0.93

## Sheet: Supplementory 3
	Supplementary Table 3 - Univariare analysis, new vascular event
			Hazard ratio	(95% CI)	p - value
	Age		1.01	(0.99, 1.02)	0.468
	Male		1.28	(0.86,1.90)	0.228
	Comorbidity
		Diabetes	1.64	(0.98, 2.75)	0.060
		Hypertension	1.07	(0.73, 1.57)	0.727
		Hyperlipidemia	0.92	(0.54, 1.58)	0.760
		Atrial fibrillation	0.97	(0.65, 1.47)	0.898
		Infection	0.93	(0.56, 1.54)	0.782
		Previous vascular event	2.05	(1.40, 3.00)	<0.001
	Lifestyle
		Overweight	1.02	(0.97, 1.08)	0.427
		Smoking	1.15	(0.76, 1.74)	0.514

## Sheet: Supplementory 4
	Supplementory Table 4 - Univariare analysis , mortality
			Hazard ratio	(95% CI)	p - value
	Age		1.10	(1.09, 1.12)	<0.001
	Male		0.87	(0.65, 1.15)	0.33
	Comorbidity
		Diabetes	1.30	(0.85, 1.98)	0.222
		Hypertension	1.20	(0.90, 1.60)	0.215
		Hyperlipidemia	0.67	(0.43, 1.06)	0.085
		Atrial fibrillation	1.78	(1.34, 2.37)	<0.001
		Infection	1.99	(1.46, 2.72)	<0.001
		Previous vascular event	1.92	(1.43, 2.57)	<0.001
	Lifestyle
		Overweight	0.93	(0.64, 1.36)	0.708
		Smoking	1.09	(0.79, 1.50)	0.605
